# Supplementary material for: BRADSHAW: a system for automated molecular design
Source: J Comput Aided Mol Des. 2019 Oct 21;34(7):747–65. doi: 10.1007/s10822-019-00234-8 (PMC7292824; doi:10.1007/s10822-019-00234-8)
Supplement: Supplementary file 2 — Supplementary file2 (TXT 0 kb) [file 10822_2019_234_MOESM2_ESM.txt]

<MoleculeScore>
    <Properties>
        <property name="clogp" calculator="gsk">
            <endpoint value="clogp">
            <max>5</max>
            <min>1</min>
            <gradient>1</gradient>
            </endpoint>
        </property>
         <property name="gskheavy" calculator="gsk">
            <endpoint value="gskheavy">
            <max>35</max>
            <min>25</min>
            <gradient>1</gradient>
            </endpoint>
        </property>
   <property name="tpsa" calculator="gsk">
            <endpoint value="tpsa">
            <max>90</max>
            <min>40</min>
            <gradient>1</gradient>
            </endpoint>
        </property>
	<property name="naring" calculator="gsk">
            <endpoint value="naring">
            <max>3</max>
            <min>1</min>
            <gradient>1</gradient>
            </endpoint>
        </property>
 </Properties>
</MoleculeScore>
